# Supplementary material for: High-Throughput LC–MS/MS Quantification of Eighteen Cannabinoids in Hemp Flowers with Baseline Separation of Structural Isomers
Source: Molecules. 2026 May 16;31(10):1684. doi: 10.3390/molecules31101684 (PMC13209672; doi:10.3390/molecules31101684)
Supplement: Supplementary file 1 [file molecules-31-01684-s001.zip]

Archive with 1 entries (1 files):
- molecules-4258090-supplementary.pdf
